# Supplementary material for: Genomic Investigation of Proteus mirabilis Isolates Recovered From Pig Farms in Zhejiang Province, China
Source: Front Microbiol. 2022 Jul 7;13:952982. doi: 10.3389/fmicb.2022.952982 (PMC9300985; doi:10.3389/fmicb.2022.952982)
Supplement: Supplementary file 1 [file Table_1.XLSX]

## Sheet: S1
AMR Gene Family	Drug Class	Resistance Mechanism	geneID	PM1-1	PM1-2	PM1-3	PM1-4	PM1-5	PM1-6	PM1-7	PM1-8	PM1-9	PM2-1	PM2-2	PM2-3	PM2-4	PM2-5	PM2-6	PM2-7	PM2-8	PM2-9	PM2-10	PM2-11	PM3-1	PM3-2	PM3-3	PM3-4	PM3-5	PM3-6	PM3-7	PM3-8	PM3-9	PM3-10
kdpDE	aminoglycoside antibiotic	antibiotic efflux	kdpE	1	1	1	1	1	1	1	1	1	1	1	1	1	1	1	1	1	1	1	1	1	1	1	1	1	1	1	1	1	1
ABC-F ATP-binding cassette ribosomal protection protein	macrolide antibiotic;lincosamide antibiotic;streptogramin antibiotic;tetracycline antibiotic;oxazolidinone antibiotic;phenicol antibiotic;pleuromutilin antibiotic	antibiotic target protection	optrA	1	1	1	1	1	1	1	1	1	1	1	1	1	1	1	1	1	1	1	1	1	1	1	1	1	1	1	1	1	1
ABC-F ATP-binding cassette ribosomal protection protein	macrolide antibiotic;lincosamide antibiotic;streptogramin antibiotic;tetracycline antibiotic;oxazolidinone antibiotic;phenicol antibiotic;pleuromutilin antibiotic	antibiotic target protection	vmlR	1	1	1	1	1	1	1	1	1	1	1	1	1	1	1	1	1	1	1	1	1	1	1	1	1	1	1	1	1	1
Acinetobacter mutant Lpx gene conferring resistance to colistin	peptide antibiotic	antibiotic target alteration	LpxA	1	1	1	1	1	1	1	1	1	1	1	1	1	1	1	1	1	1	1	1	1	1	1	1	1	1	1	1	1	1
Acinetobacter mutant Lpx gene conferring resistance to colistin	peptide antibiotic	antibiotic target alteration	LpxC	1	1	1	1	1	1	1	1	1	1	1	1	1	1	1	1	1	1	1	1	1	1	1	1	1	1	1	1	1	1
ATP-binding cassette (ABC) antibiotic efflux pump	macrolide antibiotic;fluoroquinolone antibiotic;cephalosporin;penam;tetracycline antibiotic;peptide antibiotic;acridine dye;rifamycin antibiotic;pleuromutilin antibiotic;nitroimidazole antibiotic	antibiotic efflux	macA	1	1	1	1	1	1	1	1	1	1	1	1	1	1	1	1	1	1	1	1	1	1	1	1	1	1	1	1	1	1
ATP-binding cassette (ABC) antibiotic efflux pump	macrolide antibiotic;fluoroquinolone antibiotic;cephalosporin;penam;tetracycline antibiotic;peptide antibiotic;acridine dye;rifamycin antibiotic;pleuromutilin antibiotic;nitroimidazole antibiotic	antibiotic efflux	macB	1	1	1	1	1	1	1	1	1	1	1	1	1	1	1	1	1	1	1	1	1	1	1	1	1	1	1	1	1	1
ATP-binding cassette (ABC) antibiotic efflux pump	macrolide antibiotic;fluoroquinolone antibiotic;cephalosporin;penam;tetracycline antibiotic;peptide antibiotic;acridine dye;rifamycin antibiotic;pleuromutilin antibiotic;nitroimidazole antibiotic	antibiotic efflux	msbA	1	1	1	1	1	1	1	1	1	1	1	1	1	1	1	1	1	1	1	1	1	1	1	1	1	1	1	1	1	1
ATP-binding cassette (ABC) antibiotic efflux pump	macrolide antibiotic;fluoroquinolone antibiotic;cephalosporin;penam;tetracycline antibiotic;peptide antibiotic;acridine dye;aminocoumarin antibiotic;rifamycin antibiotic;pleuromutilin antibiotic;nitroimidazole antibiotic	antibiotic efflux	novA	1	1	1	1	1	1	1	1	1	1	1	1	1	1	1	1	1	1	1	1	1	1	1	1	1	1	1	1	1	1
ATP-binding cassette (ABC) antibiotic efflux pump	macrolide antibiotic;fluoroquinolone antibiotic;cephalosporin;penam;tetracycline antibiotic;peptide antibiotic;acridine dye;rifamycin antibiotic;pleuromutilin antibiotic;nitroimidazole antibiotic	antibiotic efflux	TaeA	1	1	1	1	1	1	1	1	1	1	1	1	1	1	1	1	1	1	1	1	1	1	1	1	1	1	1	1	1	1
ATP-binding cassette (ABC) antibiotic efflux pump	macrolide antibiotic;fluoroquinolone antibiotic;cephalosporin;penam;tetracycline antibiotic;peptide antibiotic;acridine dye;rifamycin antibiotic;pleuromutilin antibiotic;nitroimidazole antibiotic	antibiotic efflux	tetA(60)	1	1	1	1	1	1	1	1	1	1	1	1	1	1	1	1	1	1	1	1	1	1	1	1	1	1	1	1	1	1
ATP-binding cassette (ABC) antibiotic efflux pump	macrolide antibiotic;fluoroquinolone antibiotic;cephalosporin;penam;tetracycline antibiotic;peptide antibiotic;acridine dye;rifamycin antibiotic;pleuromutilin antibiotic;nitroimidazole antibiotic	antibiotic efflux	tetB(60)	1	1	1	1	1	1	1	1	1	1	1	1	1	1	1	1	1	1	1	1	1	1	1	1	1	1	1	1	1	1
ATP-binding cassette (ABC) antibiotic efflux pump;major facilitator superfamily (MFS) antibiotic efflux pump;resistance-nodulation-cell division (RND) antibiotic efflux pump	macrolide antibiotic;fluoroquinolone antibiotic;monobactam;aminoglycoside antibiotic;lincosamide antibiotic;carbapenem;fosfomycin;cephalosporin;glycylcycline;cephamycin;bicyclomycin;penam;nucleoside antibiotic;tetracycline antibiotic;peptide antibiotic;acridine dye;oxazolidinone antibiotic;aminocoumarin antibiotic;rifamycin antibiotic;diaminopyrimidine antibiotic;phenicol antibiotic;isoniazid;ple…	antibiotic efflux	tolC	1	1	1	1	1	1	1	1	1	1	1	1	1	1	1	1	1	1	1	1	1	1	1	1	1	1	1	1	1	1
Cfr 23S ribosomal RNA methyltransferase	macrolide antibiotic;lincosamide antibiotic;streptogramin antibiotic;oxazolidinone antibiotic;phenicol antibiotic;pleuromutilin antibiotic	antibiotic target alteration	clB	1	1	1	1	1	1	1	1	1	1	1	1	1	1	1	1	1	1	1	1	1	1	1	1	1	1	1	1	1	1
glycopeptide resistance gene cluster ；vanH;	glycopeptide antibiotic	antibiotic target alteration	vanHO	1	1	1	1	1	1	1	1	1	1	1	1	1	1	1	1	1	1	1	1	1	1	1	1	1	1	1	1	1	1
glycopeptide resistance gene cluster;van ligase	glycopeptide antibiotic	antibiotic target alteration	vanL	1	1	1	1	1	1	1	1	1	1	1	1	1	1	1	1	1	1	1	1	1	1	1	1	1	1	1	1	1	1
glycopeptide resistance gene cluster;vanR	glycopeptide antibiotic	antibiotic target alteration	vanRI	1	1	1	1	1	1	1	1	1	1	1	1	1	1	1	1	1	1	1	1	1	1	1	1	1	1	1	1	1	1
major facilitator superfamily (MFS) antibiotic efflux pump	macrolide antibiotic;fluoroquinolone antibiotic;lincosamide antibiotic;fosfomycin;cephalosporin;glycylcycline;bicyclomycin;penam;nucleoside antibiotic;tetracycline antibiotic;peptide antibiotic;acridine dye;oxazolidinone antibiotic;rifamycin antibiotic;diaminopyrimidine antibiotic;phenicol antibiotic;isoniazid;benzalkonium chloride;rhodamine;antibacterial free fatty acids;nitroimidazole antibiotic	antibiotic efflux	bcr-1	1	1	1	1	1	1	1	1	1	1	1	1	1	1	1	1	1	1	1	1	1	1	1	1	1	1	1	1	1	1
major facilitator superfamily (MFS) antibiotic efflux pump	macrolide antibiotic;fluoroquinolone antibiotic;lincosamide antibiotic;fosfomycin;cephalosporin;glycylcycline;bicyclomycin;penam;nucleoside antibiotic;tetracycline antibiotic;peptide antibiotic;acridine dye;oxazolidinone antibiotic;rifamycin antibiotic;diaminopyrimidine antibiotic;phenicol antibiotic;isoniazid;benzalkonium chloride;rhodamine;antibacterial free fatty acids;nitroimidazole antibiotic	antibiotic efflux	emrR	1	1	1	1	1	1	1	1	1	1	1	1	1	1	1	1	1	1	1	1	1	1	1	1	1	1	1	1	1	1
major facilitator superfamily (MFS) antibiotic efflux pump	macrolide antibiotic;fluoroquinolone antibiotic;lincosamide antibiotic;fosfomycin;cephalosporin;glycylcycline;bicyclomycin;penam;nucleoside antibiotic;tetracycline antibiotic;peptide antibiotic;acridine dye;oxazolidinone antibiotic;rifamycin antibiotic;diaminopyrimidine antibiotic;phenicol antibiotic;isoniazid;benzalkonium chloride;rhodamine;antibacterial free fatty acids;nitroimidazole antibiotic	antibiotic efflux	mdtG	1	1	1	1	1	1	1	1	1	1	1	1	1	1	1	1	1	1	1	1	1	1	1	1	1	1	1	1	1	1
major facilitator superfamily (MFS) antibiotic efflux pump	macrolide antibiotic;fluoroquinolone antibiotic;lincosamide antibiotic;fosfomycin;cephalosporin;glycylcycline;bicyclomycin;penam;nucleoside antibiotic;tetracycline antibiotic;peptide antibiotic;acridine dye;oxazolidinone antibiotic;rifamycin antibiotic;diaminopyrimidine antibiotic;phenicol antibiotic;isoniazid;benzalkonium chloride;rhodamine;antibacterial free fatty acids;nitroimidazole antibiotic	antibiotic efflux	mdtH	1	1	1	1	1	1	1	1	1	1	1	1	1	1	1	1	1	1	1	1	1	1	1	1	1	1	1	1	1	1
major facilitator superfamily (MFS) antibiotic efflux pump	macrolide antibiotic;fluoroquinolone antibiotic;lincosamide antibiotic;fosfomycin;cephalosporin;glycylcycline;bicyclomycin;penam;nucleoside antibiotic;tetracycline antibiotic;peptide antibiotic;acridine dye;oxazolidinone antibiotic;rifamycin antibiotic;diaminopyrimidine antibiotic;phenicol antibiotic;isoniazid;benzalkonium chloride;rhodamine;antibacterial free fatty acids;nitroimidazole antibiotic	antibiotic efflux	mdtN	1	1	1	1	1	1	1	1	1	1	1	1	1	1	1	1	1	1	1	1	1	1	1	1	1	1	1	1	1	1
major facilitator superfamily (MFS) antibiotic efflux pump	macrolide antibiotic;fluoroquinolone antibiotic;lincosamide antibiotic;fosfomycin;cephalosporin;glycylcycline;bicyclomycin;penam;nucleoside antibiotic;tetracycline antibiotic;peptide antibiotic;acridine dye;oxazolidinone antibiotic;rifamycin antibiotic;diaminopyrimidine antibiotic;phenicol antibiotic;isoniazid;benzalkonium chloride;rhodamine;antibacterial free fatty acids;nitroimidazole antibiotic	antibiotic efflux	rosB	1	1	1	1	1	1	1	1	1	1	1	1	1	1	1	1	1	1	1	1	1	1	1	1	1	1	1	1	1	1
major facilitator superfamily (MFS) antibiotic efflux pump	macrolide antibiotic;fluoroquinolone antibiotic;lincosamide antibiotic;fosfomycin;cephalosporin;glycylcycline;bicyclomycin;penam;nucleoside antibiotic;tetracycline antibiotic;peptide antibiotic;acridine dye;oxazolidinone antibiotic;rifamycin antibiotic;diaminopyrimidine antibiotic;phenicol antibiotic;isoniazid;benzalkonium chloride;rhodamine;antibacterial free fatty acids;nitroimidazole antibiotic	antibiotic efflux	tet(J)	1	1	1	1	1	1	1	1	1	1	1	1	1	1	1	1	1	1	1	1	1	1	1	1	1	1	1	1	1	1
major facilitator superfamily (MFS) antibiotic efflux pump	macrolide antibiotic;fluoroquinolone antibiotic;lincosamide antibiotic;fosfomycin;cephalosporin;glycylcycline;bicyclomycin;penam;nucleoside antibiotic;tetracycline antibiotic;peptide antibiotic;acridine dye;oxazolidinone antibiotic;rifamycin antibiotic;diaminopyrimidine antibiotic;phenicol antibiotic;isoniazid;benzalkonium chloride;rhodamine;antibacterial free fatty acids;nitroimidazole antibiotic	antibiotic efflux	tetA(48)	1	1	1	1	1	1	1	1	1	1	1	1	1	1	1	1	1	1	1	1	1	1	1	1	1	1	1	1	1	1
major facilitator superfamily (MFS) antibiotic efflux pump	macrolide antibiotic;fluoroquinolone antibiotic;lincosamide antibiotic;fosfomycin;cephalosporin;glycylcycline;bicyclomycin;penam;nucleoside antibiotic;tetracycline antibiotic;peptide antibiotic;acridine dye;oxazolidinone antibiotic;rifamycin antibiotic;diaminopyrimidine antibiotic;phenicol antibiotic;isoniazid;benzalkonium chloride;rhodamine;antibacterial free fatty acids;nitroimidazole antibiotic	antibiotic target alteration;antibiotic efflux	tetR	1	1	1	1	1	1	1	1	1	1	1	1	1	1	1	1	1	1	1	1	1	1	1	1	1	1	1	1	1	1
major facilitator superfamily (MFS) antibiotic efflux pump;resistance-nodulation-cell division (RND) antibiotic efflux pump	macrolide antibiotic;fluoroquinolone antibiotic;monobactam;aminoglycoside antibiotic;lincosamide antibiotic;carbapenem;fosfomycin;cephalosporin;glycylcycline;cephamycin;bicyclomycin;penam;nucleoside antibiotic;tetracycline antibiotic;peptide antibiotic;acridine dye;oxazolidinone antibiotic;aminocoumarin antibiotic;rifamycin antibiotic;diaminopyrimidine antibiotic;phenicol antibiotic;isoniazid;tri…	antibiotic efflux	H-NS	1	1	1	1	1	1	1	1	1	1	1	1	1	1	1	1	1	1	1	1	1	1	1	1	1	1	1	1	1	1
pmr phosphoethanolamine transferase	peptide antibiotic	antibiotic target alteration	arnA	1	1	1	1	1	1	1	1	1	1	1	1	1	1	1	1	1	1	1	1	1	1	1	1	1	1	1	1	1	1
pmr phosphoethanolamine transferase	peptide antibiotic	antibiotic target alteration	basR	1	1	1	1	1	1	1	1	1	1	1	1	1	1	1	1	1	1	1	1	1	1	1	1	1	1	1	1	1	1
pmr phosphoethanolamine transferase	peptide antibiotic	antibiotic target alteration	pmrF	1	1	1	1	1	1	1	1	1	1	1	1	1	1	1	1	1	1	1	1	1	1	1	1	1	1	1	1	1	1
pmr phosphoethanolamine transferase	peptide antibiotic	antibiotic target alteration	ugd	1	1	1	1	1	1	1	1	1	1	1	1	1	1	1	1	1	1	1	1	1	1	1	1	1	1	1	1	1	1
resistance-nodulation-cell division (RND) antibiotic efflux pump	macrolide antibiotic;fluoroquinolone antibiotic;monobactam;aminoglycoside antibiotic;carbapenem;cephalosporin;glycylcycline;penam;tetracycline antibiotic;acridine dye;aminocoumarin antibiotic;rifamycin antibiotic;diaminopyrimidine antibiotic;phenicol antibiotic;triclosan;antibacterial free fatty acids	antibiotic efflux	acrB	1	1	1	1	1	1	1	1	1	1	1	1	1	1	1	1	1	1	1	1	1	1	1	1	1	1	1	1	1	1
resistance-nodulation-cell division (RND) antibiotic efflux pump	macrolide antibiotic;fluoroquinolone antibiotic;monobactam;aminoglycoside antibiotic;carbapenem;glycylcycline;penam;tetracycline antibiotic;acridine dye;aminocoumarin antibiotic;diaminopyrimidine antibiotic;phenicol antibiotic;triclosan;antibacterial free fatty acids	antibiotic efflux	baeR	1	1	1	1	1	1	1	1	1	1	1	1	1	1	1	1	1	1	1	1	1	1	1	1	1	1	1	1	1	1
resistance-nodulation-cell division (RND) antibiotic efflux pump	macrolide antibiotic;fluoroquinolone antibiotic;monobactam;aminoglycoside antibiotic;carbapenem;glycylcycline;penam;tetracycline antibiotic;acridine dye;aminocoumarin antibiotic;diaminopyrimidine antibiotic;phenicol antibiotic;triclosan;antibacterial free fatty acids	antibiotic efflux	baeS	1	1	1	1	1	1	1	1	1	1	1	1	1	1	1	1	1	1	1	1	1	1	1	1	1	1	1	1	1	1
resistance-nodulation-cell division (RND) antibiotic efflux pump	macrolide antibiotic;fluoroquinolone antibiotic;monobactam;aminoglycoside antibiotic;carbapenem;glycylcycline;penam;tetracycline antibiotic;acridine dye;aminocoumarin antibiotic;diaminopyrimidine antibiotic;phenicol antibiotic;triclosan;antibacterial free fatty acids	antibiotic efflux	cpxA	1	1	1	1	1	1	1	1	1	1	1	1	1	1	1	1	1	1	1	1	1	1	1	1	1	1	1	1	1	1
resistance-nodulation-cell division (RND) antibiotic efflux pump	macrolide antibiotic;fluoroquinolone antibiotic;monobactam;aminoglycoside antibiotic;carbapenem;glycylcycline;penam;tetracycline antibiotic;acridine dye;aminocoumarin antibiotic;diaminopyrimidine antibiotic;phenicol antibiotic;triclosan;antibacterial free fatty acids	antibiotic efflux	CRP	1	1	1	1	1	1	1	1	1	1	1	1	1	1	1	1	1	1	1	1	1	1	1	1	1	1	1	1	1	1
resistance-nodulation-cell division (RND) antibiotic efflux pump	macrolide antibiotic;fluoroquinolone antibiotic;monobactam;aminoglycoside antibiotic;carbapenem;glycylcycline;penam;tetracycline antibiotic;acridine dye;aminocoumarin antibiotic;diaminopyrimidine antibiotic;phenicol antibiotic;triclosan;antibacterial free fatty acids	antibiotic efflux	mdtA	1	1	1	1	1	1	1	1	1	1	1	1	1	1	1	1	1	1	1	1	1	1	1	1	1	1	1	1	1	1
resistance-nodulation-cell division (RND) antibiotic efflux pump	macrolide antibiotic;fluoroquinolone antibiotic;monobactam;aminoglycoside antibiotic;carbapenem;glycylcycline;penam;tetracycline antibiotic;acridine dye;aminocoumarin antibiotic;diaminopyrimidine antibiotic;phenicol antibiotic;triclosan;antibacterial free fatty acids	antibiotic efflux	mdtB	1	1	1	1	1	1	1	1	1	1	1	1	1	1	1	1	1	1	1	1	1	1	1	1	1	1	1	1	1	1
resistance-nodulation-cell division (RND) antibiotic efflux pump	macrolide antibiotic;fluoroquinolone antibiotic;monobactam;aminoglycoside antibiotic;carbapenem;glycylcycline;penam;tetracycline antibiotic;acridine dye;aminocoumarin antibiotic;diaminopyrimidine antibiotic;phenicol antibiotic;triclosan;antibacterial free fatty acids	antibiotic efflux	mdtC	1	1	1	1	1	1	1	1	1	1	1	1	1	1	1	1	1	1	1	1	1	1	1	1	1	1	1	1	1	1
resistance-nodulation-cell division (RND) antibiotic efflux pump	macrolide antibiotic;fluoroquinolone antibiotic;monobactam;aminoglycoside antibiotic;carbapenem;cephalosporin;glycylcycline;cephamycin;penam;tetracycline antibiotic;peptide antibiotic;acridine dye;aminocoumarin antibiotic;diaminopyrimidine antibiotic;sulfonamide antibiotic;phenicol antibiotic;triclosan;penem;antibacterial free fatty acids	antibiotic efflux	MexA	1	1	1	1	1	1	1	1	1	1	1	1	1	1	1	1	1	1	1	1	1	1	1	1	1	1	1	1	1	1
resistance-nodulation-cell division (RND) antibiotic efflux pump	macrolide antibiotic;fluoroquinolone antibiotic;monobactam;aminoglycoside antibiotic;carbapenem;cephalosporin;glycylcycline;cephamycin;penam;tetracycline antibiotic;peptide antibiotic;acridine dye;aminocoumarin antibiotic;diaminopyrimidine antibiotic;sulfonamide antibiotic;phenicol antibiotic;triclosan;penem;antibacterial free fatty acids	antibiotic efflux	MexB	1	1	1	1	1	1	1	1	1	1	1	1	1	1	1	1	1	1	1	1	1	1	1	1	1	1	1	1	1	1
resistance-nodulation-cell division (RND) antibiotic efflux pump	macrolide antibiotic;fluoroquinolone antibiotic;monobactam;aminoglycoside antibiotic;carbapenem;glycylcycline;penam;tetracycline antibiotic;acridine dye;aminocoumarin antibiotic;diaminopyrimidine antibiotic;phenicol antibiotic;triclosan;antibacterial free fatty acids	antibiotic efflux	mexG	1	1	1	1	1	1	1	1	1	1	1	1	1	1	1	1	1	1	1	1	1	1	1	1	1	1	1	1	1	1
resistance-nodulation-cell division (RND) antibiotic efflux pump	macrolide antibiotic;fluoroquinolone antibiotic;monobactam;aminoglycoside antibiotic;carbapenem;glycylcycline;penam;tetracycline antibiotic;acridine dye;aminocoumarin antibiotic;diaminopyrimidine antibiotic;phenicol antibiotic;triclosan;antibacterial free fatty acids	antibiotic efflux	mexH	1	1	1	1	1	1	1	1	1	1	1	1	1	1	1	1	1	1	1	1	1	1	1	1	1	1	1	1	1	1
16S rRNA methyltransferase (G1405)	aminoglycoside	antibiotic target alteration	rmtB	0	0	0	0	0	0	0	0	0	0	0	0	0	0	0	0	0	0	0	0	0	0	0	0	0	1	1	1	1	1
AAC(3)	aminoglycoside	antibiotic inactivation	AAC(3)-IV	0	0	0	1	1	0	0	0	0	1	0	0	0	0	0	0	0	0	0	0	0	0	0	0	0	0	0	0	0	0
AAC(3)	aminoglycoside	antibiotic inactivation	AAC(3)-Iid	0	0	0	0	0	0	0	0	0	0	0	0	0	0	0	0	0	0	0	0	0	0	0	0	0	0	0	0	0	1
ANT(2'')	aminoglycoside	antibiotic inactivation	ANT(2'')-Ia	0	0	0	0	0	0	0	0	0	0	0	0	0	0	0	0	0	0	0	0	0	0	1	0	0	0	0	0	0	0
ANT(3'')	aminoglycoside	antibiotic inactivation	ANT(3'')-Iia	0	0	0	0	1	0	0	0	0	1	0	0	0	0	0	0	0	0	0	0	0	0	0	0	1	0	0	0	0	0
ANT(3'')	aminoglycoside	antibiotic inactivation	aadA8b	0	0	0	0	0	0	0	0	1	1	0	0	0	0	0	0	0	0	0	0	0	0	0	0	0	0	0	0	0	0
ANT(3'')	aminoglycoside	antibiotic inactivation	aadA17	0	0	0	0	0	0	0	0	0	1	0	0	0	0	0	0	0	0	0	0	0	0	0	0	0	0	0	0	0	0
ANT(4')	aminoglycoside	antibiotic inactivation	ANT(4')-Ib	0	0	0	0	0	0	0	0	0	0	0	1	1	1	0	0	0	0	0	0	0	0	0	0	0	0	0	0	0	0
APH(3')	aminoglycoside	antibiotic inactivation	APH(3')-Ia	0	0	0	0	0	0	0	0	0	1	0	0	0	0	0	0	0	0	0	0	0	0	0	0	1	0	0	0	0	0
APH(3')	aminoglycoside	antibiotic inactivation	APH(3')-VIa	0	0	0	0	0	0	0	0	0	0	0	0	0	0	0	0	0	0	0	0	0	0	0	0	1	0	0	0	0	1
APH(4)	aminoglycoside	antibiotic inactivation	APH(4)-Ia	0	0	0	1	1	0	0	0	0	1	0	0	0	0	0	0	0	0	0	0	0	0	0	0	0	0	0	0	0	0
AAC(6')	aminoglycoside	antibiotic inactivation	AAC(6')-Ib-cr	0	0	1	0	0	0	0	0	0	1	1	0	0	1	0	0	1	1	1	1	0	0	1	0	1	1	1	1	1	1
beta-lactamase NmcA	carbapenem;cephalosporin;cephamycin;penam	antibiotic inactivation	blaNmcR	0	0	1	1	0	0	0	1	0	0	0	0	0	0	0	0	0	0	0	0	1	1	0	1	0	1	1	1	1	0
beta-lactamase PER	monobactam;carbapenem;cephalosporin;penam;penem	antibiotic inactivation	blaPER-4	0	0	0	0	0	0	0	0	0	1	1	0	0	0	0	0	0	0	0	0	0	0	0	0	0	0	0	0	0	0
beta-lactamase CTX-M	cephalosporin	antibiotic inactivation	blaCTX-M-65	0	0	0	0	0	0	0	0	0	0	0	0	1	1	0	0	0	0	1	1	0	0	1	0	1	1	1	1	1	1
beta-lactamase DHA	cephalosporin;cephamycin	antibiotic inactivation	blaDHA-17	0	0	1	1	0	0	0	1	0	0	0	0	0	0	0	0	0	0	0	0	1	1	0	1	0	0	0	0	0	0
beta-lactamase OXA	cephalosporin;penam	antibiotic inactivation	blaOXA-1	0	0	1	0	1	0	0	0	0	1	1	0	1	0	0	0	1	1	1	1	0	0	1	0	1	1	1	1	1	1
trimethoprim resistant dihydrofolate reductase dfr	diaminopyrimidine	antibiotic target replacement	dfrA12	0	0	1	0	0	0	0	0	0	1	1	0	0	0	0	0	0	0	0	0	1	1	0	1	0	1	1	1	1	0
trimethoprim resistant dihydrofolate reductase dfr	diaminopyrimidine	antibiotic target replacement	dfrA32	0	0	0	0	0	0	1	0	1	0	0	1	1	1	0	0	0	0	1	1	0	0	1	0	1	0	0	0	0	1
trimethoprim resistant dihydrofolate reductase dfr	diaminopyrimidine	antibiotic target replacement	dfrA1	0	0	0	1	1	0	0	0	0	0	0	0	0	0	0	0	0	0	0	0	0	0	0	0	0	0	0	0	0	0
trimethoprim resistant dihydrofolate reductase dfr	diaminopyrimidine	antibiotic target replacement	dfrA14	0	0	0	0	0	0	0	0	0	0	0	0	0	0	0	0	0	0	0	0	0	0	1	0	0	0	0	0	0	0
small multidrug resistance (SMR) antibiotic efflux pump	disinfecting agents and antiseptics	antibiotic efflux	qacH	0	0	0	0	0	0	0	0	0	1	1	0	0	0	0	0	1	1	0	0	0	0	0	0	1	0	0	0	0	0
quinolone resistance protein (qnr)	fluoroquinolone	antibiotic target protection	QnrD1	0	0	0	0	0	1	0	0	0	0	0	0	0	0	1	1	1	1	0	1	1	1	0	1	1	0	0	0	0	0
quinolone resistance protein (qnr)	fluoroquinolone	antibiotic target protection	QnrS1	0	0	0	0	0	0	0	0	0	0	0	0	0	0	0	0	0	0	0	0	0	0	0	0	0	0	0	0	0	1
ATP-binding cassette (ABC) antibiotic efflux pump	fluoroquinolone	antibiotic efflux	patB	0	0	1	1	0	0	0	0	0	1	1	0	0	0	0	0	0	0	0	1	0	0	1	0	0	0	0	0	0	0
major facilitator superfamily (MFS) antibiotic efflux pump	fluoroquinolone	antibiotic efflux	emrB	1	1	1	1	1	1	1	1	1	1	1	1	1	1	1	1	0	0	1	1	1	1	1	1	1	1	1	1	1	1
multidrug and toxic compound extrusion (MATE) transporter	fluoroquinolone	antibiotic efflux	hmrM	1	1	1	1	1	1	1	1	1	1	1	1	1	1	1	1	1	1	1	1	1	1	1	1	1	1	1	1	1	0
fosfomycin thiol transferase	fosfomycin	antibiotic inactivation	FosA3	0	0	0	0	0	0	0	0	0	0	0	0	1	0	0	0	0	0	1	1	0	0	1	0	1	0	0	0	0	1
fosfomycin thiol transferase	fosfomycin	antibiotic inactivation	fosA	0	0	0	0	0	0	1	0	0	1	1	0	0	0	0	0	0	0	0	0	0	0	1	0	0	0	0	0	0	0
lincosamide nucleotidyltransferase (LNU)	lincosamide	antibiotic inactivation	lnuF	0	0	1	1	0	0	1	1	1	0	0	0	0	0	0	0	0	0	0	0	1	1	0	1	1	0	0	0	0	0
lincosamide nucleotidyltransferase (LNU)	lincosamide	antibiotic inactivation	lnuG	0	0	0	0	0	0	0	0	0	0	0	0	0	0	0	0	1	1	0	0	1	1	0	1	0	0	0	0	0	0
macrolide esterase	macrolide	antibiotic inactivation	EreA2	0	0	0	0	0	0	1	0	1	0	0	1	1	1	0	0	0	0	1	1	0	0	1	0	1	0	0	0	0	1
macrolide phosphotransferase (MPH)	macrolide	antibiotic inactivation	mphE	0	0	1	1	0	0	0	0	1	0	0	0	0	0	0	0	1	1	0	0	1	1	0	1	0	1	0	0	0	0
resistance-nodulation-cell division (RND) antibiotic efflux pump	macrolide	antibiotic efflux	oprZ	0	0	0	1	0	0	0	0	0	0	0	0	0	0	0	0	0	0	0	0	0	0	0	0	0	0	0	0	0	0
Erm 23S ribosomal RNA methyltransferase	macrolide	antibiotic target alteration	Erm(42)	0	0	0	0	0	0	0	0	0	0	0	0	0	0	0	0	1	1	0	0	0	0	0	0	0	0	0	0	0	1
Cfr 23S ribosomal RNA methyltransferase	macrolide	antibiotic target alteration	cfrA	0	0	0	0	0	0	1	0	1	0	0	0	0	0	0	0	0	0	0	0	1	1	0	1	0	0	0	0	1	0
ABC-F ATP-binding cassette ribosomal protection protein	macrolide	antibiotic target protection	lmrC	1	1	1	1	1	1	1	1	1	0	0	1	1	1	1	1	1	1	1	1	1	1	1	1	1	1	1	1	1	1
ABC-F ATP-binding cassette ribosomal protection protein	macrolide	antibiotic target protection	msrE	0	0	1	1	0	0	0	0	1	0	0	0	0	0	0	0	1	1	0	0	1	1	0	1	0	0	0	0	0	0
major facilitator superfamily (MFS) antibiotic efflux pump	phenicol	antibiotic efflux	floR	0	0	1	1	1	0	1	1	1	1	1	1	1	1	1	0	1	1	1	1	1	1	1	1	1	1	1	1	1	1
major facilitator superfamily (MFS) antibiotic efflux pump	phenicol	antibiotic efflux	cmlA6	0	0	0	0	0	0	0	0	0	1	1	0	0	0	0	0	0	0	0	0	0	0	1	0	0	0	0	0	0	0
resistance-nodulation-cell division (RND) antibiotic efflux pump	phenicol	antibiotic efflux	golS	0	0	0	0	1	1	1	1	1	0	0	0	0	0	0	0	1	1	0	1	0	0	1	0	0	0	0	0	0	0
chloramphenicol acetyltransferase (CAT)	phenicol	antibiotic inactivation	catB3	0	0	0	0	1	0	1	0	0	1	1	0	0	1	0	0	1	1	1	1	0	0	1	0	1	1	1	1	1	1
chloramphenicol acetyltransferase (CAT)	phenicol	antibiotic inactivation	catA4	0	0	0	1	1	1	0	0	0	1	0	0	0	0	0	0	0	0	0	0	0	0	0	0	0	0	0	0	0	0
major facilitator superfamily (MFS) antibiotic efflux pump	rifamycin	antibiotic efflux	facT	1	1	1	1	0	1	1	1	1	0	0	1	1	1	0	0	1	1	0	1	1	1	1	1	1	0	0	0	0	0
rifampin ADP-ribosyltransferase (Arr)	rifamycin	antibiotic inactivation	arr-3	0	0	1	0	1	0	1	0	0	1	1	0	0	1	0	0	1	1	1	1	0	0	1	0	1	1	1	1	1	1
sulfonamide resistant sul	sulfonamide	antibiotic target replacement	sul1	1	1	1	0	1	1	1	1	1	1	1	0	0	1	0	0	1	1	1	1	1	1	1	1	1	1	1	1	1	1
sulfonamide resistant sul	sulfonamide	antibiotic target replacement	sul2	0	0	0	1	1	0	0	0	0	1	0	0	0	0	0	0	0	0	0	0	0	0	0	0	0	0	0	0	0	0
sulfonamide resistant sul	sulfonamide	antibiotic target replacement	sul3	0	0	0	0	0	0	0	0	0	1	1	0	0	0	0	0	0	0	0	0	0	0	0	0	0	0	0	0	0	0

## Sheet: S2
	beta-lactamase
	piperacillin		penam	cephalosporin							aminoglycoside															rifamycin				fluoroquinolone
	AMC	AMP	MEM	CEF	blaCTX-M-65	blaOXA-1	blaDHA-17	blaPER-4	blaNmcR	drug resistance gene profile	AMK	GEN	rmtB	AAC(3)-IV	AAC(3)-Iid	ANT(2'')-Ia	ANT(3'')-Iia	aadA8b	aadA17	ANT(4')-Ib	APH(3')-Ia	APH(3')-VIa	APH(4)-Ia	AAC(6')-Ib-cr	drug resistance gene profile	RIF	arr-3	facT	drug resistance gene profile	OFX	NAL	CIP	QnrD1	QnrS1	patB	emrB	emrR	hmrM	drug resistance gene profile
PM1-1	<	<	2	<	0	0	0	0	0	——	8	2	0	0	0	0	0	0	0	0	0	0	0	0	——	3	0	0	——	<	16	<	0	0	0	1	1	1	emrB,emrR,hmrM
PM1-2	<	<	<	64	0	0	0	0	0	——	4	<	0	0	0	0	0	0	0	0	0	0	0	0	——	4	0	1	facT	<	8	<	0	0	0	1	1	1	emrB,emrR,hmrM
PM1-3	>	>	4	256	0	1	1	0	1	blaOXA-1,blaDHA-17,blaPER-4,blaNmcR	8	16	0	0	0	0	0	0	0	0	0	0	0	1	AAC(6')-Ib-cr	>	1	1	arr-3,facT	8	>	64	0	0	1	1	1	1	emrB,emrR,hmrM,patB
PM1-4	>	>	2	128	0	0	1	0	1	blaDHA-17,blaNmcR	<	8	0	1	0	0	0	0	0	0	0	0	1	0	AAC(3)-IV,APH(4)-Ia	1	0	1	facT	8	>	64	0	0	1	1	1	1	emrB,emrR,hmrM,patB
PM1-5	>	512	2	32	0	1	0	0	0	blaOXA-1	32	16	0	1	0	0	1	0	0	0	0	0	1	0	AAC(3)-IV, ANT(3'')-Iia,APH(4)-Ia	>	1	0	arr-3	32	>	>	0	0	0	1	1	1	emrB,emrR,hmrM
PM1-6	>	>	2	<	0	0	0	0	0	——	4	2	0	0	0	0	0	0	0	0	0	0	0	0	——	>	0	1	facT	32	8	<	1	0	0	1	1	1	emrB,emrR,hmrM,QnrD1
PM1-7	128/64	512	<	64	0	0	0	0	0	——	16	2	0	0	0	0	0	0	0	0	0	0	0	0	——	>	1	1	arr-3,facT	16	>	>	0	0	0	1	1	1	emrB,emrR,hmrM
PM1-8	>	>	2	128	0	0	1	0	1	blaDHA-17,blaNmcR	8	32	0	0	0	0	0	0	0	0	0	0	0	0	——	>	0	1	facT	4	>	8	0	0	0	1	1	1	emrB,emrR,hmrM
PM1-9	>	>	2	>	0	0	0	0	0	——	<	<	0	0	0	0	0	1	0	0	0	0	0	0		>	0	1	facT	8	>	>	0	0	0	1	1	1	emrB,emrR,hmrM
PM2-1	>	>	2	>	0	1	0	1	0	blaOXA-1,blaPER-4	16	32	0	1	0	0	1	1	1	0	1	0	1	1	AAC(3)-IV,ANT(3'')-Iia,aadA8b,aadA17,APH(3')-Ia,APH(4)-Ia,AAC(6')-Ib-cr	>	1	0	arr-3	16	>	>	0	0	1	1	1	1	emrB,emrR,hmrM,patB
PM2-2	>	>	2	>	0	1	0	1	0	blaOXA-1,blaPER-5	8	16	0	0	0	0	0	0	0	0	0	0	0	1	AAC(6')-Ib-cr	1	1	0	arr-3	8	>	>	0	0	1	1	1	1	emrB,emrR,hmrM,patB
PM2-3	<	<	<	<	0	0	0	0	0	——	16	<	0	0	0	0	0	0	0	1	0	0	0	0	ANT(4')-Ib	3	0	1	facT	4	>	16	0	0	0	1	1	1	emrB,emrR,hmrM
PM2-4	>	>	<	512	1	1	0	0	0	blaCTX-M-65,blaOXA-1	32	<	0	0	0	0	0	0	0	1	0	0	0	0	ANT(4')-Ib	4	0	1	facT	4	>	32	0	0	0	1	1	1	emrB,emrR,hmrM
PM2-5	>	>	2	>	1	0	0	0	0	blaCTX-M-65	8	8	0	0	0	0	0	0	0	1	0	0	0	1	ANT(4')-Ib,AAC(6')-Ib-cr	1	1	1	arr-3,facT	4	>	64	0	0	0	1	1	1	emrB,emrR,hmrM
PM2-6	32/16	128	<	<	0	0	0	0	0	——	16	2	0	0	0	0	0	0	0	0	0	0	0	0	——	2	0	0	——	<	8	<	1	0	0	1	1	1	emrB,emrR,hmrM,QnrD1
PM2-7	128/64	256	2	<	0	0	0	0	0	——	8	<	0	0	0	0	0	0	0	0	0	0	0	0	——	4	0	0	——	<	8	4	1	0	0	1	1	1	emrB,emrR,hmrM,QnrD1
PM2-8	>	512	2	<	0	1	0	0	0	blaOXA-1	8	16	0	0	0	0	0	0	0	0	0	0	0	1	AAC(6')-Ib-cr	2	1	1	arr-3,facT	<	32	4	1	0	0	0	1	1	emrR,hmrM,QnrD1
PM2-9	>	>	2	<	0	1	0	0	0	blaOXA-1	16	16	0	0	0	0	0	0	0	0	0	0	0	1	AAC(6')-Ib-cr	1	1	1	arr-3,facT	<	>	16	1	0	0	0	1	1	emrR,hmrM,QnrD1
PM2-10	>	>	2	512	1	1	0	0	0	blaCTX-M-65,blaOXA-1	8	8	0	0	0	0	0	0	0	0	0	0	0	1	AAC(6')-Ib-cr	2	1	0	arr-3	4	>	32	0	0	0	1	1	1	emrB,emrR,hmrM
PM2-11	>	>	2	>	1	1	0	0	0	blaCTX-M-65,blaOXA-1	32	16	0	0	0	0	0	0	0	0	0	0	0	1	AAC(6')-Ib-cr	2	1	1	arr-3,facT	4	32	4	1	0	1	1	1	1	emrB,emrR,hmrM,QnrD1,patB
PM3-1	>	>	2	>	0	0	1	0	1	blaDHA-17,blaNmcR	4	32	0	0	0	0	0	0	0	0	0	0	0	0	——	3	0	1	facT	<	16	<	1	0	0	1	1	1	emrB,emrR,hmrM,QnrD1
PM3-2	>	>	2	>	0	0	1	0	1	blaDHA-17,blaNmcR	4	32	0	0	0	0	0	0	0	0	0	0	0	0		4	0	1	facT	<	16	<	1	0	0	1	1	1	emrB,emrR,hmrM,QnrD1
PM3-3	>	>	<	>	1	1	0	0	0	blaCTX-M-65,blaOXA-1	8	64	0	0	0	1	0	0	0	0	0	0	0	1	ANT(2'')-Ia,AAC(6')-Ib-cr	1	1	1	arr-3,facT	64	>	>	0	0	1	1	1	1	emrB,emrR,hmrM,patB
PM3-4	>	>	2	>	0	0	1	0	1	blaDHA-17,blaNmcR	8	64	0	0	0	0	0	0	0	0	0	0	0	0	——	4	0	1	facT	<	16	<	1	0	0	1	1	1	emrB,emrR,hmrM,QnrD1
PM3-5	>	>	<	>	1	1	0	0	0	blaCTX-M-65,blaOXA-1	32	8	0	0	0	0	1	0	0	0	1	1	0	1	ANT(3'')-Iia,APH(3')-Ia,APH(3')-Via,AAC(6')-Ib-cr	1	1	1	arr-3,facT	4	>	32	1	0	0	1	1	1	emrB,emrR,hmrM,QnrD1
PM3-6	>	>	<	>	1	1	0	0	1	blaCTX-M-65,blaOXA-1,blaNmcR	>	>	1	0	0	0	0	0	0	0	0	0	0	1	rmtB,AAC(6')-Ib-cr	2	1	0	arr-3	32	>	>	0	0	0	1	1	1	emrB,emrR,hmrM
PM3-7	>	>	<	>	1	1	0	0	1	blaCTX-M-65,blaOXA-2,blaNmcR	>	>	1	0	0	0	0	0	0	0	0	0	0	1	rmtB,AAC(6')-Ib-cr	2	1	0	arr-3	16	>	>	0	0	0	1	1	1	emrB,emrR,hmrM
PM3-8	>	>	<	>	1	1	0	0	1	blaCTX-M-65,blaOXA-3,blaNmcR	>	>	1	0	0	0	0	0	0	0	0	0	0	1	rmtB,AAC(7')-Ib-cr	1	1	0	arr-3	16	>	>	0	0	0	1	1	1	emrB,emrR,hmrM
PM3-9	>	>	<	512	1	1	0	0	1	blaCTX-M-65,blaOXA-4,blaNmcR	>	>	1	0	0	0	0	0	0	0	0	0	0	1	rmtB,AAC(8')-Ib-cr	2	1	0	arr-3	16	>	>	0	0	0	1	1	1	emrB,emrR,hmrM
PM3-10	>	>	<	512	1	1	0	0	0	blaCTX-M-65,blaOXA-1	64	32	1	0	1	0	0	0	0	0	0	1	0	1	rmtB, AAC(3)-Iid,APH(3')-Via,AAC(6')-Ib-cr	1	1	0	arr-3	6	>	>	0	1	0	1	1	0	emrB,emrR,QnrS1

## Sheet: S3
group	gene	function		PM1-1	PM1-2	PM1-3	PM1-4	PM1-5	PM1-6	PM1-7	PM1-8	PM1-9	PM2-1	PM2-2	PM2-3	PM2-4	PM2-5	PM2-6	PM2-7	PM2-8	PM2-9	PM2-10	PM2-11	PM3-1	PM3-2	PM3-3	PM3-4	PM3-5	PM3-6	PM3-7	PM3-8	PM3-9	PM3-10
type VI secretion system	(AHA_1833)	Type VI secretion system contractile sheath large subunit TssC/VipB [T6SS (SS194)] [Aeromonas hydrophila subsp. hydrophila ATCC 7966]	30	1	1	1	1	1	1	1	1	1	1	1	1	1	1	1	1	1	1	1	1	1	1	1	1	1	1	1	1	1	1
regulator	galU	carbon storage regulator [LOS (CVF494)] [Haemophilus influenzae PittEE]	30	1	1	1	1	1	1	1	1	1	1	1	1	1	1	1	1	1	1	1	1	1	1	1	1	1	1	1	1	1	1
protein	hcp	HcpA-like protein [T6SS (VF0480)] [Aeromonas hydrophila ML09-119]	30	1	1	1	1	1	1	1	1	1	1	1	1	1	1	1	1	1	1	1	1	1	1	1	1	1	1	1	1	1	1
protein	htpB	60 kDa chaperonin (Protein Cpn60)(groEL protein)(Heat shock protein B). [Hsp60 (CVF347)] [Legionella pneumophila str. Paris]	30	1	1	1	1	1	1	1	1	1	1	1	1	1	1	1	1	1	1	1	1	1	1	1	1	1	1	1	1	1	1
protein	pbtH	hypothetical protein [Proteobactin (IA034)] [Proteus mirabilis HI4320]	30	1	1	1	1	1	1	1	1	1	1	1	1	1	1	1	1	1	1	1	1	1	1	1	1	1	1	1	1	1	1
protein	pmfC	outer membrane usher protein [PMF pili (AI070)] [Proteus mirabilis HI4320]	30	1	1	1	1	1	1	1	1	1	1	1	1	1	1	1	1	1	1	1	1	1	1	1	1	1	1	1	1	1	1
protein	(ECS88_3547)	lipoprotein NlpI [NlpI (AI331)] [Escherichia coli O45:K1:H7 str. S88]	30	1	1	1	1	1	1	1	1	1	1	1	1	1	1	1	1	1	1	1	1	1	1	1	1	1	1	1	1	1	1
metal	fur	transcriptional repressor of iron-responsive genes (Fur family) (ferric uptake regulator) [Fur (VF0113)] [Salmonella enterica subsp. enterica serovar Typhimurium str. LT2]	30	1	1	1	1	1	1	1	1	1	1	1	1	1	1	1	1	1	1	1	1	1	1	1	1	1	1	1	1	1	1
metal	pbtB	TonB-dependent siderophore receptor [Proteobactin (IA034)] [Proteus mirabilis HI4320]	30	1	1	1	1	1	1	1	1	1	1	1	1	1	1	1	1	1	1	1	1	1	1	1	1	1	1	1	1	1	1
hemin	hemL	Heme biosynthesis glutamate-1-semialdehyde aminotransferase [Heme biosynthesis (CVF506)] [Haemophilus somnus 129PT]	30	1	1	1	1	1	1	1	1	1	1	1	1	1	1	1	1	1	1	1	1	1	1	1	1	1	1	1	1	1	1
hemin	hmuR2	hemin receptor [direct heme uptake system (IA060)]	30	1	1	1	1	1	1	1	1	1	1	1	1	1	1	1	1	1	1	1	1	1	1	1	1	1	1	1	1	1	1
hemin	hmuT	hemin-binding periplasmic protein [direct heme uptake system (IA060)]	30	1	1	1	1	1	1	1	1	1	1	1	1	1	1	1	1	1	1	1	1	1	1	1	1	1	1	1	1	1	1
hemin	hmuV	hemin importer ATP-binding subunit [direct heme uptake system (IA060)]	30	1	1	1	1	1	1	1	1	1	1	1	1	1	1	1	1	1	1	1	1	1	1	1	1	1	1	1	1	1	1
hemin	humS	hemin transport protein [direct heme uptake system (IA060)] [Proteus mirabilis HI4320]	30	1	1	1	1	1	1	1	1	1	1	1	1	1	1	1	1	1	1	1	1	1	1	1	1	1	1	1	1	1	1
hemin	humU	hemin transport system permeasedirect heme uptake system (IA060)	30	1	1	1	1	1	1	1	1	1	1	1	1	1	1	1	1	1	1	1	1	1	1	1	1	1	1	1	1	1	1
flagella	cheB	flagella chemotaxis-specific methylesterase [peritrichous flagella (AI139)] [Salmonella enterica subsp. enterica serovar Typhimurium str. LT2]	30	1	1	1	1	1	1	1	1	1	1	1	1	1	1	1	1	1	1	1	1	1	1	1	1	1	1	1	1	1	1
flagella	cheY	flagella chemotaxis regulatory protein CheY [peritrichous flagella (AI145)] [Yersinia enterocolitica subsp. enterocolitica 8081]	30	1	1	1	1	1	1	1	1	1	1	1	1	1	1	1	1	1	1	1	1	1	1	1	1	1	1	1	1	1	1
flagella	cheZ	flagella chemotaxis regulator CheZ [peritrichous flagella (AI139)] [Salmonella enterica subsp. enterica serovar Typhimurium str. LT2]	30	1	1	1	1	1	1	1	1	1	1	1	1	1	1	1	1	1	1	1	1	1	1	1	1	1	1	1	1	1	1
flagella	flgC	flagellar basal body rod protein [Flagella (cluster I) (CVF039)] [Yersinia pestis CO92]	30	1	1	1	1	1	1	1	1	1	1	1	1	1	1	1	1	1	1	1	1	1	1	1	1	1	1	1	1	1	1
flagella	flgG	flagellar basal-body rod protein FlgG (distal rod protein) [Flagella (cluster I) (CVF039)] [Yersinia pseudotuberculosis IP 32953]	30	1	1	1	1	1	1	1	1	1	1	1	1	1	1	1	1	1	1	1	1	1	1	1	1	1	1	1	1	1	1
flagella	flgH	flagellar basal body L-ring protein [Flagella (cluster I) (CVF039)] [Yersinia enterocolitica subsp. palearctica 105.5R(r)]	30	1	1	1	1	1	1	1	1	1	1	1	1	1	1	1	1	1	1	1	1	1	1	1	1	1	1	1	1	1	1
flagella	flgI	flagellar basal body P-ring protein [peritrichous flagella (AI139)] [Salmonella enterica subsp. enterica serovar Typhimurium str. LT2]	30	1	1	1	1	1	1	1	1	1	1	1	1	1	1	1	1	1	1	1	1	1	1	1	1	1	1	1	1	1	1
flagella	flhA	flagellar biosynthesis protein FlhA [Flagella (cluster I) (CVF039)] [Yersinia enterocolitica subsp. palearctica 105.5R(r)]	30	1	1	1	1	1	1	1	1	1	1	1	1	1	1	1	1	1	1	1	1	1	1	1	1	1	1	1	1	1	1
flagella	flhC	flagellum biosynthesis transcription activator [Flagella (cluster I) (CVF039)] [Yersinia pestis Antiqua]	30	1	1	1	1	1	1	1	1	1	1	1	1	1	1	1	1	1	1	1	1	1	1	1	1	1	1	1	1	1	1
flagella	flhD	flagella transcriptional activator FlhD [Flagella (cluster I) (CVF039)] [Yersinia enterocolitica subsp. palearctica 105.5R(r)]	30	1	1	1	1	1	1	1	1	1	1	1	1	1	1	1	1	1	1	1	1	1	1	1	1	1	1	1	1	1	1
flagella	fliA	flagellar biosynthesis sigma factor [Flagella (VF0394)] [Yersinia enterocolitica subsp. enterocolitica 8081]	30	1	1	1	1	1	1	1	1	1	1	1	1	1	1	1	1	1	1	1	1	1	1	1	1	1	1	1	1	1	1
flagella	fliG	flagellar motor switch protein G [Flagella (VF0394)] [Yersinia enterocolitica subsp. enterocolitica 8081]	30	1	1	1	1	1	1	1	1	1	1	1	1	1	1	1	1	1	1	1	1	1	1	1	1	1	1	1	1	1	1
flagella	fliI	flagellum-specific ATP synthase [Flagella (cluster I) (CVF039)] [Yersinia enterocolitica subsp. palearctica 105.5R(r)]	30	1	1	1	1	1	1	1	1	1	1	1	1	1	1	1	1	1	1	1	1	1	1	1	1	1	1	1	1	1	1
flagella	fliM	flagellar motor switch protein FliM [Flagella (VF0394)] [Yersinia enterocolitica subsp. enterocolitica 8081]	30	1	1	1	1	1	1	1	1	1	1	1	1	1	1	1	1	1	1	1	1	1	1	1	1	1	1	1	1	1	1
flagella	fliN	flagellar motor switch protein FliN [Flagella (VF0394)] [Yersinia enterocolitica subsp. enterocolitica 8081]	30	1	1	1	1	1	1	1	1	1	1	1	1	1	1	1	1	1	1	1	1	1	1	1	1	1	1	1	1	1	1
flagella	fliP	flagellar biosynthesis protein FliP [Flagella (cluster I) (CVF039)] [Yersinia enterocolitica subsp. palearctica 105.5R(r)]	30	1	1	1	1	1	1	1	1	1	1	1	1	1	1	1	1	1	1	1	1	1	1	1	1	1	1	1	1	1	1
flagella	fliQ	flagellar biosynthetic protein FliQ [Flagella (VF0394)] [Yersinia enterocolitica subsp. enterocolitica 8081]	30	1	1	1	1	1	1	1	1	1	1	1	1	1	1	1	1	1	1	1	1	1	1	1	1	1	1	1	1	1	1
flagella	flmH	flagella 3-oxoacyl-ACP reductase [Polar flagella (VF0473)] [Aeromonas hydrophila ML09-119]	30	1	1	1	1	1	1	1	1	1	1	1	1	1	1	1	1	1	1	1	1	1	1	1	1	1	1	1	1	1	1
flagella	motA	flagellar motor protein MotA [peritrichous flagella (AI145)] [Yersinia enterocolitica subsp. enterocolitica 8081]	30	1	1	1	1	1	1	1	1	1	1	1	1	1	1	1	1	1	1	1	1	1	1	1	1	1	1	1	1	1	1
flagella	nueA	flagella 3-deoxy-D-manno-octulosonate cytidylyltransferase [Polar flagella (VF0473)] [Aeromonas hydrophila ML09-119]	30	1	1	1	1	1	1	1	1	1	1	1	1	1	1	1	1	1	1	1	1	1	1	1	1	1	1	1	1	1	1
fimbrial	mrpA	fimbrial major mannose-resistant fimbrial protein [Proteus-like (MR/P) fimbriae, mannose resistant (biofilm formation) (AI072)] [Proteus mirabilis HI4320]	30	1	1	1	1	1	1	1	1	1	1	1	1	1	1	1	1	1	1	1	1	1	1	1	1	1	1	1	1	1	1
fimbrial	mrpB	fimbrial subunit [Proteus-like (MR/P) fimbriae, mannose resistant (biofilm formation) (AI072)] [Proteus mirabilis HI4320]	30	1	1	1	1	1	1	1	1	1	1	1	1	1	1	1	1	1	1	1	1	1	1	1	1	1	1	1	1	1	1
fimbrial	mrpD	fimbrial chaperone protein [Proteus-like (MR/P) fimbriae, mannose resistant (biofilm formation) (AI072)] [Proteus mirabilis HI4320]	30	1	1	1	1	1	1	1	1	1	1	1	1	1	1	1	1	1	1	1	1	1	1	1	1	1	1	1	1	1	1
fimbrial	mrpE	fimbrial subunit [Proteus-like (MR/P) fimbriae, mannose resistant (biofilm formation) (AI072)] [Proteus mirabilis HI4320]	30	1	1	1	1	1	1	1	1	1	1	1	1	1	1	1	1	1	1	1	1	1	1	1	1	1	1	1	1	1	1
fimbrial	mrpF	fimbrial subunit [Proteus-like (MR/P) fimbriae, mannose resistant (biofilm formation) (AI072)] [Proteus mirabilis HI4320]	30	1	1	1	1	1	1	1	1	1	1	1	1	1	1	1	1	1	1	1	1	1	1	1	1	1	1	1	1	1	1
fimbrial	mrpG	fimbrial subunit [Proteus-like (MR/P) fimbriae, mannose resistant (biofilm formation) (AI072)] [Proteus mirabilis HI4320]	30	1	1	1	1	1	1	1	1	1	1	1	1	1	1	1	1	1	1	1	1	1	1	1	1	1	1	1	1	1	1
fimbrial	mrpH	fimbrial adhesin [Proteus-like (MR/P) fimbriae, mannose resistant (biofilm formation) (AI072)] [Proteus mirabilis HI4320]	30	1	1	1	1	1	1	1	1	1	1	1	1	1	1	1	1	1	1	1	1	1	1	1	1	1	1	1	1	1	1
fimbrial	mrpJ	fimbrial operon regulator [Proteus-like (MR/P) fimbriae, mannose resistant (biofilm formation) (AI072)] [Proteus mirabilis HI4320]	30	1	1	1	1	1	1	1	1	1	1	1	1	1	1	1	1	1	1	1	1	1	1	1	1	1	1	1	1	1	1
fimbrial	pmfA	fimbrial subunit major [PMF pili (AI070)] [Proteus mirabilis HI4320]	30	1	1	1	1	1	1	1	1	1	1	1	1	1	1	1	1	1	1	1	1	1	1	1	1	1	1	1	1	1	1
fimbrial	pmfD	fimbrial chaperone protein [PMF pili (AI070)] [Proteus mirabilis HI4320]	30	1	1	1	1	1	1	1	1	1	1	1	1	1	1	1	1	1	1	1	1	1	1	1	1	1	1	1	1	1	1
fimbrial	pmfE	fimbrial minor fimbrial subunit [PMF pili (AI070)] [Proteus mirabilis HI4320]	30	1	1	1	1	1	1	1	1	1	1	1	1	1	1	1	1	1	1	1	1	1	1	1	1	1	1	1	1	1	1
fimbrial	pmfF	fimbrial minor fimbrial subunit [PMF pili (AI070)] [Proteus mirabilis HI4320]	30	1	1	1	1	1	1	1	1	1	1	1	1	1	1	1	1	1	1	1	1	1	1	1	1	1	1	1	1	1	1
enzyme	pgi	Exopolysaccharide glucose-6-phosphate isomerase [Exopolysaccharide (CVF495)] [Haemophilus influenzae 86-028NP]	30	1	1	1	1	1	1	1	1	1	1	1	1	1	1	1	1	1	1	1	1	1	1	1	1	1	1	1	1	1	1
enzyme	rfaD	ADP-L-glycero-D-manno-heptose-6-epimerase [LOS (CVF494)] [Haemophilus influenzae PittGG]	30	1	1	1	1	1	1	1	1	1	1	1	1	1	1	1	1	1	1	1	1	1	1	1	1	1	1	1	1	1	1
enzyme	rfaE	ADP-heptose synthase [LOS (CVF494)] [Haemophilus somnus 129PT]	30	1	1	1	1	1	1	1	1	1	1	1	1	1	1	1	1	1	1	1	1	1	1	1	1	1	1	1	1	1	1
enzyme	rmlA	Capsular polysaccharide Glucose-1-phosphate thymidylyltransferase [Capsular polysaccharide (CVF282)] [Vibrio fischeri ES114]	30	1	1	1	1	1	1	1	1	1	1	1	1	1	1	1	1	1	1	1	1	1	1	1	1	1	1	1	1	1	1
enzyme	rmlB	dTDP-glucose 4,6-dehydratase [Capsular polysaccharide (CVF282)] [Vibrio fischeri ES114]	30	1	1	1	1	1	1	1	1	1	1	1	1	1	1	1	1	1	1	1	1	1	1	1	1	1	1	1	1	1	1
enzyme	rpoS	sigma S (sigma 38) factor of RNA polymerase, major sigmafactor during stationary phase [RpoS (VF0112)] [Salmonella enterica subsp. enterica serovar Typhimurium str. LT2]	30	1	1	1	1	1	1	1	1	1	1	1	1	1	1	1	1	1	1	1	1	1	1	1	1	1	1	1	1	1	1
enzyme	ugd	UDP-glucose 6-dehydrogenase [Capsule (CVF854)] [Klebsiella pneumoniae subsp. rhinoscleromatis SB3432]	30	1	1	1	1	1	1	1	1	1	1	1	1	1	1	1	1	1	1	1	1	1	1	1	1	1	1	1	1	1	1
enzyme	wbjD/wecB	UDP-N-acetylglucosamine 2-epimerase [Capsular polysaccharide (CVF282)] [Vibrio vulnificus YJ016]	30	1	1	1	1	1	1	1	1	1	1	1	1	1	1	1	1	1	1	1	1	1	1	1	1	1	1	1	1	1	1
enzyme	kdsA	2-dehydro-3-deoxyphosphooctonate aldolase [LOS (CVF494)] [Haemophilus somnus 129PT]	30	1	1	1	1	1	1	1	1	1	1	1	1	1	1	1	1	1	1	1	1	1	1	1	1	1	1	1	1	1	1
enzyme	lpxC	UDP-3-O-[3-hydroxymyristoyl] N-acetylglucosamine deacetylase [LOS (CVF494)] [Haemophilus somnus 129PT]	30	1	1	1	1	1	1	1	1	1	1	1	1	1	1	1	1	1	1	1	1	1	1	1	1	1	1	1	1	1	1
enzyme	luxS	S-ribosylhomocysteinase [Autoinducer-2 (CVF628)] [Vibrio parahaemolyticus RIMD 2210633]	30	1	1	1	1	1	1	1	1	1	1	1	1	1	1	1	1	1	1	1	1	1	1	1	1	1	1	1	1	1	1
enzyme	mrsA/glmM	predicted phosphomannomutase [Exopolysaccharide (CVF495)] [Haemophilus influenzae PittEE]	30	1	1	1	1	1	1	1	1	1	1	1	1	1	1	1	1	1	1	1	1	1	1	1	1	1	1	1	1	1	1
enzyme	pbtC	decarboxylase [Proteobactin (IA034)] [Proteus mirabilis HI4320]	30	1	1	1	1	1	1	1	1	1	1	1	1	1	1	1	1	1	1	1	1	1	1	1	1	1	1	1	1	1	1
enzyme	pbtD	pyridoxal-phosphate dependent enzyme [Proteobactin (IA034)] [Proteus mirabilis HI4320]	30	1	1	1	1	1	1	1	1	1	1	1	1	1	1	1	1	1	1	1	1	1	1	1	1	1	1	1	1	1	1
enzyme	pbtE	octopine/opine/tauropine dehydrogenase [Proteobactin (IA034)] [Proteus mirabilis HI4320]	30	1	1	1	1	1	1	1	1	1	1	1	1	1	1	1	1	1	1	1	1	1	1	1	1	1	1	1	1	1	1
enzyme	pbtl	citrate lyase beta chain [Proteobactin (IA034)] [Proteus mirabilis HI4320]	30	1	1	1	1	1	1	1	1	1	1	1	1	1	1	1	1	1	1	1	1	1	1	1	1	1	1	1	1	1	1
transporter	(A225_4123)	ABC transporter permease [Proteobactin (IA034)] [Proteus mirabilis HI4320]	29	1	1	1	1	1	1	1	1	1	1	1	1	1	1	1	1	1	1	1	1	1	1	1	1	1	1	1	0	1	1
transporter	(PMI0229)	ABC transporter permease [Proteobactin (IA034)] [Proteus mirabilis HI4320]	29	1	1	1	1	1	1	1	1	1	1	1	1	1	1	1	1	1	1	1	1	1	1	1	1	1	1	1	0	1	1
transporter	(PMI0230)	ABC transporter ATP-binding protein [Proteobactin (IA034)] [Proteus mirabilis HI4320]	29	1	1	1	1	1	1	1	1	1	1	1	1	1	1	1	1	1	1	1	1	1	1	1	1	1	1	1	0	1	1
transporter	(PMI2341)	autotransporter [Proteus toxic agglutinin (Pta) (SS112)] [Proteus mirabilis HI4320]	29	1	1	1	1	1	1	1	1	1	1	1	1	1	1	1	1	1	1	1	1	1	1	1	1	1	1	1	0	1	1
transporter	(Kvar_3938)	hydrophobe/amphiphile efflux-1 (HAE1) family transporter [AcrAB (CVF859)] [Klebsiella variicola At-22]	29	1	1	1	1	1	1	1	1	1	1	1	1	1	1	1	1	1	1	1	1	1	1	1	1	1	1	1	0	1	1
regulator	(A225_4123)	DNA-binding capsular synthesis response regulator RcsB [RcsAB (CVF856)] [Klebsiella oxytoca E718]	29	1	1	1	1	1	1	1	1	1	1	1	1	1	1	1	1	1	1	1	1	1	1	1	1	1	1	1	0	1	1
metal	(PMI0279)	metalloprotease [ZapA (TX178)] [Proteus mirabilis HI4320]	29	1	1	1	1	1	1	1	1	1	1	1	1	1	1	1	1	1	1	1	1	1	1	1	1	1	1	1	0	1	1
metal	pbtA	siderophore biosynthesis protein [Proteobactin (IA034)] [Proteus mirabilis HI4320]	29	1	1	1	1	1	1	1	0	1	1	1	1	1	1	1	1	1	1	1	1	1	1	1	1	1	1	1	1	1	1
hemin	(PMI2056)	hemolysin activator protein [HpmA-HpmB (SS132)] [Proteus mirabilis HI4320]	29	1	1	1	1	1	1	1	1	1	1	1	1	1	1	1	1	1	1	1	1	1	1	1	1	1	1	1	0	1	1
hemin	(PMI2057)	hemolysin [HpmA-HpmB (SS132)] [Proteus mirabilis HI4320]	29	1	1	1	1	1	1	1	1	1	1	1	1	1	1	1	1	1	1	1	1	1	1	1	1	1	1	1	0	1	1
hemin	hemE	heme uroporphyrinogen decarboxylase [Heme biosynthesis (CVF506)] [Haemophilus somnus 2336]	29	1	1	1	1	1	1	1	1	1	1	1	1	1	1	1	1	1	1	1	1	1	1	0	1	1	1	1	1	1	1
fimbrial	mrpC	fimbrial outer membrane usher protein [Proteus-like (MR/P) fimbriae, mannose resistant (biofilm formation) (AI072)] [Proteus mirabilis HI4320]	29	1	1	1	1	1	1	1	0	1	1	1	1	1	1	1	1	1	1	1	1	1	1	1	1	1	1	1	1	1	1
fimbrial	mrpI	fimbriae recombinase [Proteus-like (MR/P) fimbriae, mannose resistant (biofilm formation) (AI072)] [Proteus mirabilis HI4320]	29	1	1	1	1	1	0	1	1	1	1	1	1	1	1	1	1	1	1	1	1	1	1	1	1	1	1	1	1	1	1
transporter	pbtF	MFS family transporter [Proteobactin (IA034)] [Proteus mirabilis HI4320]	28	1	1	1	1	1	1	0	1	0	1	1	1	1	1	1	1	1	1	1	1	1	1	1	1	1	1	1	1	1	1
enzyme	gmhA/lpcA	phosphoheptose isomerase [LOS (CVF494)] [Haemophilus influenzae PittGG]	28	0	0	1	1	1	1	1	1	1	1	1	1	1	1	1	1	1	1	1	1	1	1	1	1	1	1	1	1	1	1
protein	pbtG	substrate-binding protein [Proteobactin (IA034)] [Proteus mirabilis HI4320]	25	1	1	1	1	1	1	0	1	0	1	1	1	1	1	1	1	1	1	1	1	0	0	1	0	1	1	1	1	1	1
enzyme	(ABZJ_00086)	IS4 family transposase ORF 2 [Capsule (CVF775)] [Acinetobacter baumannii MDR-ZJ06]	21	0	0	1	1	1	0	0	1	0	1	1	1	1	1	0	0	1	1	1	1	1	1	0	1	1	1	1	0	1	1
fimbrial	ucaA	fimbrial subunit major [uroepithelial cell adhesin (UCA) (AI071)] [Proteus mirabilis HI4320]	20	1	0	0	0	1	0	1	0	1	1	1	1	1	1	0	0	0	0	1	0	1	1	1	1	1	1	1	1	1	1
fimbrial	(PMI0532)	fimbrial operon regulator [uroepithelial cell adhesin (UCA) (AI071)] [Proteus mirabilis HI4320]	18	0	0	0	0	1	0	1	0	1	1	1	1	1	1	0	0	0	0	1	0	1	1	1	1	1	1	1	0	1	1
fimbrial	(PMI0533)	fimbrial adhesin [uroepithelial cell adhesin (UCA) (AI071)] [Proteus mirabilis HI4320]	18	0	0	0	0	1	0	1	0	1	1	1	1	1	1	0	0	0	0	1	0	1	1	1	1	1	1	1	0	1	1
fimbrial	(PMI0534)	fimbrial adhesin [uroepithelial cell adhesin (UCA) (AI071)] [Proteus mirabilis HI4321]	18	0	0	0	0	1	0	1	0	1	1	1	1	1	1	0	0	0	0	1	0	1	1	1	1	1	1	1	0	1	1
fimbrial	(PMI0535)	fimbrial chaperone [uroepithelial cell adhesin (UCA) (AI071)] [Proteus mirabilis HI4320]	18	0	0	0	0	1	0	1	0	1	1	1	1	1	1	0	0	0	0	1	0	1	1	1	1	1	1	1	0	1	1
fimbrial	stbA	fimbrial protein [Stb (CVF020)] [Salmonella enterica subsp. enterica serovar Agona str. SL483]	7	0	0	0	0	0	0	0	1	0	1	1	0	0	0	0	0	1	1	0	1	0	0	1	0	0	0	0	0	0	0
transporter	nrpA	ABC transporter siderophore ATP-binding/permease [yersiniabactin-related (IA035)] [Proteus mirabilis HI4320]	3	0	0	0	0	0	0	1	1	1	0	0	0	0	0	0	0	0	0	0	0	0	0	0	0	0	0	0	0	0	0
transporter	nrpB	ABC transporter ATP-binding/permease [yersiniabactin-related (IA035)] [Proteus mirabilis HI4320]	3	0	0	0	0	0	0	1	1	1	0	0	0	0	0	0	0	0	0	0	0	0	0	0	0	0	0	0	0	0	0
metal	(PMI2596)	siderophore TonB-dependent receptor [yersiniabactin-related (IA035)] [Proteus mirabilis HI4320]	3	0	0	0	0	0	0	1	1	1	0	0	0	0	0	0	0	0	0	0	0	0	0	0	0	0	0	0	0	0	0
metal	nrpT	siderophore biosynthetic protein [yersiniabactin-related (IA035)] [Proteus mirabilis HI4320]	3	0	0	0	0	0	0	1	1	1	0	0	0	0	0	0	0	0	0	0	0	0	0	0	0	0	0	0	0	0	0
enzyme	nrpR	non-ribosomal peptide synthase [yersiniabactin-related (IA035)] [Proteus mirabilis HI4320]	3	0	0	0	0	0	0	1	1	1	0	0	0	0	0	0	0	0	0	0	0	0	0	0	0	0	0	0	0	0	0
enzyme	nrpS	non-ribosomal peptide synthase [yersiniabactin-related (IA035)] [Proteus mirabilis HI4320]	3	0	0	0	0	0	0	1	1	1	0	0	0	0	0	0	0	0	0	0	0	0	0	0	0	0	0	0	0	0	0
adhesin	(PMI2575)	adhesin [TaaP (SS173)] [Proteus mirabilis HI4320]	3	0	0	0	0	0	0	1	1	1	0	0	0	0	0	0	0	0	0	0	0	0	0	0	0	0	0	0	0	0	0
enzyme	(BJAB0715_00104)	putative nucleoside-diphosphate sugar epimerase [Capsule (CVF775)] [Acinetobacter baumannii BJAB0715]	1	0	0	0	0	0	0	0	0	0	0	0	0	0	0	0	0	0	0	0	0	1	0	0	0	0	0	0	0	0	0
enzyme	nrpG	4'-phosphopantetheinyl transferase [yersiniabactin-related (IA035)] [Proteus mirabilis HI4320]	1	0	0	0	0	0	0	0	0	1	0	0	0	0	0	0	0	0	0	0	0	0	0	0	0	0	0	0	0	0	0
												90
